# Supplementary material for: Zika virus remodels and hijacks IGF2BP2 ribonucleoprotein complex to promote viral replication organelle biogenesis
Source: eLife. 2024 Nov 20;13:RP94347. doi: 10.7554/eLife.94347 (PMC11578589; doi:10.7554/eLife.94347)
Supplement: Figure 2—source data 3. [file elife-94347-fig2-data3.zip]

Archive with 18 entries (18 files):
- Figure 2A raw data/Actin/Melany Juarez 2024-04-25 14hr 46min_Exposure_19.5sec.scn
- Figure 2A raw data/Actin/Merge_Actine.tif
- Figure 2A raw data/IGF2BP2/Melany Juarez 2024-04-25 12hr 08min_Exposure_36.5sec.scn
- Figure 2A raw data/IGF2BP2/Merge_IGF2BP2.tif
- Figure 2A raw data/NS3/Melany Juarez 2024-04-25 12hr 13min_Exposure_3.0sec.scn
- Figure 2A raw data/NS3/Merge_NS3 ZV.tif
- Figure 2A raw data/NS4A/Melany Juarez 2024-04-25 12hr 23min_Exposure_163.1sec.scn
- Figure 2A raw data/NS4A/Merge_NS4A ZV.tif
- Figure 2A raw data/NS5/Melany Juarez 2024-04-26 14hr 07min_Exposure_407.1sec.scn
- Figure 2A raw data/NS5/Merge_NS5 ZV.tif
- figure 2D raw data/Actin/Melany Juarez 2022-11-18 14hr 51min_Exposure_15.5sec+Melany Juarez 2022-11-18 15hr 00min MW.tif
- figure 2D raw data/Actin/Melany Juarez 2022-11-18 14hr 51min_Exposure_58.9sec.scn
- figure 2D raw data/IGF2BP2/Juarez, Melany 2022-11-17 15hr 09min_Exposure_43.3sec.scn
- figure 2D raw data/IGF2BP2/merge.tif
- figure 2E raw data/Actin/Melany Juarez 2022-11-18 14hr 51min_Exposure_15.5sec+Melany Juarez 2022-11-18 15hr 00min MW.tif
- figure 2E raw data/Actin/Melany Juarez 2022-11-18 14hr 51min_Exposure_58.9sec.scn
- figure 2E raw data/IGF2BP2/Juarez, Melany 2022-11-17 15hr 09min_Exposure_206.7sec.scn
- figure 2E raw data/IGF2BP2/merge.tif
