# Supplementary material for: Zika virus remodels and hijacks IGF2BP2 ribonucleoprotein complex to promote viral replication organelle biogenesis
Source: eLife. 2024 Nov 20;13:RP94347. doi: 10.7554/eLife.94347 (PMC11578589; doi:10.7554/eLife.94347)
Supplement: Figure 4—source data 3. [file elife-94347-fig4-data3.zip]

Archive with 32 entries (32 files):
- figure 4A raw data/Actin/Melany Juarez 2023-06-26 14hr 40min_Exposure_22.6sec.scn
- figure 4A raw data/Actin/merge.tif
- figure 4A raw data/DDX3/Melany Juarez 2023-06-27 18hr 05min_Exposure_67.6sec.scn
- figure 4A raw data/DDX3/merge.tif
- figure 4A raw data/DDX5/Melany Juarez 2023-06-27 18hr 19min_Exposure_73.6sec.scn
- figure 4A raw data/DDX5/merge.tif
- figure 4A raw data/IGF2BP1/Melany Juarez 2023-06-24 17hr 49min_Exposure_3.4sec.scn
- figure 4A raw data/IGF2BP1/Melany Juarez 2023-06-24 17hr 49min_Exposure_3.4sec+Melany Juarez 2023-06-24 17hr 51min MW.tif
- figure 4A raw data/IGF2BP2/Melany Juarez 2023-07-01 19hr 08min_Exposure_6.9sec.scn
- figure 4A raw data/IGF2BP2/merge.tif
- figure 4A raw data/IGF2BP3/Melany Juarez 2023-06-24 17hr 49min_Exposure_17.8sec.scn
- figure 4A raw data/IGF2BP3/merge.tif
- figure 4A raw data/NS3/Melany Juarez 2023-06-26 14hr 40min_Exposure_14.2sec.scn
- figure 4A raw data/NS3/merge.tif
- figure 4C raw data/Actin/actin merge.tif
- figure 4C raw data/Actin/actin.scn
- figure 4C raw data/HA-cell extracts/ha merge.tif
- figure 4C raw data/HA-cell extracts/ha.scn
- figure 4C raw data/HA-IP/ha merge.tif
- figure 4C raw data/HA-IP/ha.scn
- figure 4C raw data/IGF2BP2-cell extracts/igf2bp2 merge.tif
- figure 4C raw data/IGF2BP2-cell extracts/Mazeaud2020-07-02 19hr 02min_Exposure_4.5sec.scn
- figure 4C raw data/IGF2BP2-IP/Mazeaud, Clement 2020-08-20 14hr 32min_Exposure_6.4sec.scn
- figure 4C raw data/IGF2BP2-IP/Mazeaud, Clement 2020-08-20 14hr 35min MERGE.tif
- figure 4C raw data/NS3-cell extracts/Mazeaud, Clement 2020-07-02 18hr 43min_Exposure_1.0sec.scn
- figure 4C raw data/NS3-cell extracts/merge.tif
- figure 4C raw data/NS3-IP/Mazeaud, Clement 2020-08-19 17hr 09min_Exposure_285.4sec.scn
- figure 4C raw data/NS3-IP/merge IP.tif
- figure 4C raw data/NS5 cell extracts/Mazeaud, Clement 2020-08-22 12hr 39min_Exposure_7.5sec.scn
- figure 4C raw data/NS5 cell extracts/Mazeaud, Clement 2020-08-22 12hr 42min MERGE.tif
- figure 4C raw data/NS5-IP/Mazeaud, Clement 2020-07-02 18hr 43min_Exposure_240.0sec.scn
- figure 4C raw data/NS5-IP/merge LT.tif
