# Supplementary material for: Zika virus remodels and hijacks IGF2BP2 ribonucleoprotein complex to promote viral replication organelle biogenesis
Source: eLife. 2024 Nov 20;13:RP94347. doi: 10.7554/eLife.94347 (PMC11578589; doi:10.7554/eLife.94347)
Supplement: Figure 8—source data 3. [file elife-94347-fig8-data3.zip]

Archive with 26 entries (26 files):
- figure 8A raw data/Actin/actin.scn
- figure 8A raw data/Actin/merge.tif
- figure 8A raw data/HA/cell extracts/Mazeaud, Clement 2021-11-09 16hr 56min Merge.tif
- figure 8A raw data/HA/cell extracts/Mazeaud, Clment 2021-11-09 16hr 44min_Exposure_236.6sec.scn
- figure 8A raw data/HA/IP anti-HA/Mazeaud, Clement 2021-11-09 16hr 44min_Exposure_55.4sec.scn
- figure 8A raw data/HA/IP anti-HA/Mazeaud, Clement 2021-11-09 16hr 56min Merge.tif
- figure 8A raw data/IGF2BP1/cell extracts/Mazeaud, Clement 2021-11-30 17hr 47min_Exposure_8.2sec.scn
- figure 8A raw data/IGF2BP1/cell extracts/merge LT.tif
- figure 8A raw data/IGF2BP1/IP anti-HA/Mazeaud, Clement 2021-11-30 17hr 58min_Exposure_5.8sec.scn
- figure 8A raw data/IGF2BP1/IP anti-HA/merge IMP1 IP.tif
- figure 8A raw data/IGF2BP2/cell extracts/Mazeaud, Clement 2021-11-09 17hr 08min_Exposure_3.4sec.scn
- figure 8A raw data/IGF2BP2/cell extracts/Mazeaud, Clement 2021-11-09 17hr 13min Merge.tif
- figure 8A raw data/IGF2BP2/IP anti-HA/Mazeaud, Clement 2021-11-09 17hr 08min_Exposure_3.4sec.scn
- figure 8A raw data/IGF2BP2/IP anti-HA/Mazeaud, Clement 2021-11-09 17hr 13min Merge.tif
- figure 8A raw data/IGF2BP3/cell extracts/Mazeaud, Clement 2021-12-02 17hr 19min_Exposure_6.4sec.scn
- figure 8A raw data/IGF2BP3/cell extracts/MErge LT.tif
- figure 8A raw data/IGF2BP3/IP anti-HA/Mazeaud, Cleement 2021-12-02 17hr 36min Merge.tif
- figure 8A raw data/IGF2BP3/IP anti-HA/Mazeaud, Clement 2021-12-02 17hr 31min_Exposure_26.2sec.scn
- figure 8A raw data/NS5/cell extracts/Mazeaud, Clment 2021-11-11 11hr 44min_Exposure_4.0sec.scn
- figure 8A raw data/NS5/cell extracts/merge TL.tif
- figure 8A raw data/NS5/IP anti-HA/Mazeaud, Clement 2021-11-11 12hr 03min_Exposure_46.7sec.scn
- figure 8A raw data/NS5/IP anti-HA/Merge.tif
- figure 8A raw data/YBX1/cell extracts/Mazeaud, Clement 2021-11-30 17hr 47min_Exposure_49.8sec.scn
- figure 8A raw data/YBX1/cell extracts/merrge LT.tif
- figure 8A raw data/YBX1/IP anti-HA/Mazeaud, Clement 2021-11-30 17hr 58min_Exposure_20.2sec.scn
- figure 8A raw data/YBX1/IP anti-HA/merge IP.tif
