# Supplementary material for: Zika virus remodels and hijacks IGF2BP2 ribonucleoprotein complex to promote viral replication organelle biogenesis
Source: eLife. 2024 Nov 20;13:RP94347. doi: 10.7554/eLife.94347 (PMC11578589; doi:10.7554/eLife.94347)
Supplement: Figure 8—figure supplement 3—source data 2. [file elife-94347-fig8-figsupp3-data2.zip]

Archive with 1 entries (1 files):
- Figure 8-figure supplement 3-source data 2.pdf
