# Supplementary material for: Zika virus remodels and hijacks IGF2BP2 ribonucleoprotein complex to promote viral replication organelle biogenesis
Source: eLife. 2024 Nov 20;13:RP94347. doi: 10.7554/eLife.94347 (PMC11578589; doi:10.7554/eLife.94347)
Supplement: Figure 8—figure supplement 3—source data 3. [file elife-94347-fig8-figsupp3-data3.zip]

Archive with 26 entries (26 files):
- figure 8-figure supplement 3A raw data/Actin/Melany Juarez 2024-04-10 16hr 09min_Exposure_21.3sec.scn
- figure 8-figure supplement 3A raw data/Actin/Merge_LT Actine.tif
- figure 8-figure supplement 3A raw data/ATL2/cell extracts/Melany Juarez 2024-04-18 12hr 07min_Exposure_1.0sec.scn
- figure 8-figure supplement 3A raw data/ATL2/cell extracts/Merge_LT ATL2.tif
- figure 8-figure supplement 3A raw data/ATL2/IP anti-HA/Melany Juarez 2024-04-18 12hr 18min_Exposure_130.6sec.scn
- figure 8-figure supplement 3A raw data/ATL2/IP anti-HA/Merge_IP ATL2.tif
- figure 8-figure supplement 3A raw data/HA/cell extracts/Melany Juarez 2024-04-10 11hr 36min_Exposure_17.3sec.scn
- figure 8-figure supplement 3A raw data/HA/cell extracts/Merge_LT HA.tif
- figure 8-figure supplement 3A raw data/HA/IP anti-HA/Melany Juarez 2024-04-10 11hr 38min_Exposure_3.0sec.scn
- figure 8-figure supplement 3A raw data/HA/IP anti-HA/Merge_IP HA.tif
- figure 8-figure supplement 3A raw data/IGF2BP1/cell extracts/Melany Juarez 2024-04-19 12hr 31min_Exposure_38.0sec.scn
- figure 8-figure supplement 3A raw data/IGF2BP1/cell extracts/Merge_LT IMP1.tif
- figure 8-figure supplement 3A raw data/IGF2BP1/IP anti-HA/Melany Juarez 2024-04-19 12hr 32min_Exposure_68.9sec.scn
- figure 8-figure supplement 3A raw data/IGF2BP1/IP anti-HA/Merge_IP IMP1.tif
- figure 8-figure supplement 3A raw data/IGF2BP2/cell extracts/Melany Juarez 2024-04-10 11hr 29min_Exposure_1.0sec.scn
- figure 8-figure supplement 3A raw data/IGF2BP2/cell extracts/Merge_LT IMP2.tif
- figure 8-figure supplement 3A raw data/IGF2BP2/IP anti-HA/Melany Juarez 2024-04-10 11hr 32min_Exposure_1.0sec.scn
- figure 8-figure supplement 3A raw data/IGF2BP2/IP anti-HA/Merge_IP IMP2.tif
- figure 8-figure supplement 3A raw data/IGF2BP3/cell extracts/Melany Juarez 2024-04-18 12hr 01min_Exposure_1.0sec.scn
- figure 8-figure supplement 3A raw data/IGF2BP3/cell extracts/Merge_LT IMP3.tif
- figure 8-figure supplement 3A raw data/IGF2BP3/IP anti-HA/Melany Juarez 2024-04-18 12hr 04min_Exposure_1.0sec.scn
- figure 8-figure supplement 3A raw data/IGF2BP3/IP anti-HA/Merge_IP IMP3.tif
- figure 8-figure supplement 3A raw data/NS5/cell extracts/Melany Juarez 2024-04-18 11hr 52min_Exposure_1.0sec.scn
- figure 8-figure supplement 3A raw data/NS5/cell extracts/Merge_LT NS5 ZV.tif
- figure 8-figure supplement 3A raw data/NS5/IP anti-HA/Melany Juarez 2024-04-18 11hr 57min_Exposure_11.2sec.scn
- figure 8-figure supplement 3A raw data/NS5/IP anti-HA/Merge_IP NS5 ZV.tif
