# Supplementary material for: Zika virus remodels and hijacks IGF2BP2 ribonucleoprotein complex to promote viral replication organelle biogenesis
Source: eLife. 2024 Nov 20;13:RP94347. doi: 10.7554/eLife.94347 (PMC11578589; doi:10.7554/eLife.94347)
Supplement: Figure 9—figure supplement 2—source data 3. [file elife-94347-fig9-figsupp2-data3.zip]

Archive with 34 entries (34 files):
- figure 9-figure supplement 2A raw data/Actin/Melany Juarez 2023-06-21 16hr 41min_Exposure_7.0sec.scn
- figure 9-figure supplement 2A raw data/Actin/Melany Juarez 2023-06-21 16hr 45min Merge.tif
- figure 9-figure supplement 2A raw data/ATL2/cell extracts/Melany Juarez 2023-06-24 17hr 07min_Exposure_10.1sec.scn
- figure 9-figure supplement 2A raw data/ATL2/cell extracts/merge LT.tif
- figure 9-figure supplement 2A raw data/ATL2/IP anti-HA/Melany Juarez 2023-06-24 17hr 16min_Exposure_899.9sec.scn
- figure 9-figure supplement 2A raw data/ATL2/IP anti-HA/Melany Juarez 2023-06-24 17hr 38min Merge.tif
- figure 9-figure supplement 2A raw data/HA/cell extracts/Melany Juarez 2023-06-24 16hr 56min_Exposure_1.6sec.scn
- figure 9-figure supplement 2A raw data/HA/cell extracts/Melany Juarez 2023-06-24 16hr 59min Merge.tif
- figure 9-figure supplement 2A raw data/HA/IP anti-HA/Melany Juarez 2023-06-24 16hr 56min_Exposure_2.2sec.scn
- figure 9-figure supplement 2A raw data/HA/IP anti-HA/Melany Juarez 2023-06-24 16hr 59min Merge.tif
- figure 9-figure supplement 2A raw data/IGF2BP1/cell extracts/Melany Juarez 2023-06-19 13hr 55min_Exposure_34.2sec.scn
- figure 9-figure supplement 2A raw data/IGF2BP1/cell extracts/Melany Juarez 2023-06-19 14hr 05min mERGE.tif
- figure 9-figure supplement 2A raw data/IGF2BP1/IP anti-HA/Melany Juarez 2023-06-19 14hr 09min_Exposure_10.0sec.scn
- figure 9-figure supplement 2A raw data/IGF2BP1/IP anti-HA/Melany Juarez 2023-06-19 14hr 13min Merge.tif
- figure 9-figure supplement 2A raw data/IGF2BP2/cell extracts/Melany Juarez 2023-06-19 13hr 36min_Exposure_167.3sec.scn
- figure 9-figure supplement 2A raw data/IGF2BP2/cell extracts/MERGE LT.tif
- figure 9-figure supplement 2A raw data/IGF2BP2/IP anti-HA/Melany Juarez 2023-06-19 13hr 45min_Exposure_11.8sec.scn
- figure 9-figure supplement 2A raw data/IGF2BP2/IP anti-HA/Melany Juarez 2023-06-19 13hr 50min MERGE.tif
- figure 9-figure supplement 2A raw data/IGF2BP3/cell extracts/Melany Juarez 2023-06-19 13hr 55min_Exposure_46.3sec.scn
- figure 9-figure supplement 2A raw data/IGF2BP3/cell extracts/Melany Juarez 2023-06-19 14hr 05min mERGE.tif
- figure 9-figure supplement 2A raw data/IGF2BP3/IP anti-HA/Melany Juarez 2023-06-19 14hr 09min_Exposure_15.5sec.scn
- figure 9-figure supplement 2A raw data/IGF2BP3/IP anti-HA/Melany Juarez 2023-06-19 14hr 13min Merge.tif
- figure 9-figure supplement 2A raw data/NS5/cell extracts/Melany Juarez 2023-06-22 18hr 01min_Exposure_243.0sec.scn
- figure 9-figure supplement 2A raw data/NS5/cell extracts/Melany Juarez 2023-06-22 18hr 13min merge.tif
- figure 9-figure supplement 2A raw data/NS5/IP anti-HA/Melany Juarez 2023-06-22 18hr 15min_Exposure_109.9sec.scn
- figure 9-figure supplement 2A raw data/NS5/IP anti-HA/merge IP.tif
- figure 9-figure supplement 2A raw data/VCP/cell extracts/Melany Juarez 2023-06-21 16hr 41min_Exposure_7.0sec.scn
- figure 9-figure supplement 2A raw data/VCP/cell extracts/Melany Juarez 2023-06-21 16hr 45min Merge.tif
- figure 9-figure supplement 2A raw data/VCP/IP anti-HA/Melany Juarez 2023-06-21 16hr 50min_Exposure_1.0sec.scn
- figure 9-figure supplement 2A raw data/VCP/IP anti-HA/Merge IP.tif
- figure 9-figure supplement 2A raw data/YBX1/cell extracts/Melany Juarez 2023-06-21 16hr 57min_Exposure_15.5sec.scn
- figure 9-figure supplement 2A raw data/YBX1/cell extracts/Melany Juarez 2023-06-21 17hr 02min Merge.tif
- figure 9-figure supplement 2A raw data/YBX1/IP anti-HA/Melany Juarez 2023-06-21 17hr 05min_Exposure_49.4sec.scn
- figure 9-figure supplement 2A raw data/YBX1/IP anti-HA/Melany Juarez 2023-06-21 17hr 12min Merge.tif
